# Supplementary material for: Development of the European Veterinary Medicines Gaps and Needs Compass for Sheep and Goats Based on Online Survey and Expert Knowledge Elicitation
Source: Vet Sci. 2026 Mar 21;13(3):297. doi: 10.3390/vetsci13030297 (PMC13030040; doi:10.3390/vetsci13030297)
Supplement: Supplementary file 1 [file vetsci-13-00297-s001.zip]

Archive with 7 entries (7 files):
- Supplementary figure S1_EKE reported frequency of medicine group availability lack .pdf
- Supplementary file S1_Survey form.pdf
- Supplementary table S1_STROBE statement.pdf
- Supplementary table S2_Checklist for Reporting Results of Internet E-Surveys (CHERRIES).pdf
- Supplementary table S3_Methods of LLT formation .pdf
- Supplementary table S4_Chi-squared and Fisher exact test .pdf
- Supplementary table S5_Complete EU Small Ruminants Compass.pdf
